# Supplementary material for: Trends in Hospital Admissions and Death Causes in Patients with Systemic Lupus Erythematosus: Spanish National Registry
Source: J Clin Med. 2021 Dec 8;10(24):5749. doi: 10.3390/jcm10245749 (PMC8707218; doi:10.3390/jcm10245749)
Supplement: Supplementary file 1 [file jcm-10-05749-s001.zip]

Archive with 1 entries (1 files):
- jcm-1498572-SI.pdf
